# Supplementary material for: Antibacterial Potency of an Active Compound from Sansevieria trifasciata Prain: An Integrated In Vitro and In Silico Study
Source: Molecules. 2023 Aug 17;28(16):6096. doi: 10.3390/molecules28166096 (PMC10457997; doi:10.3390/molecules28166096)
Supplement: Supplementary file 1 [file molecules-28-06096-s001.zip]

Archive with 1 entries (1 files):
- molecules-2505834-supplementary.pdf
